# Supplementary material for: Models for predicting the risk of bloodstream infections associated with peripherally inserted central venous catheters: A scoping review
Source: PLoS One. 2025 Oct 6;20(10):e0333466. doi: 10.1371/journal.pone.0333466 (PMC12500127; doi:10.1371/journal.pone.0333466)
Supplement: S2 File — (XLSX) [file pone.0333466.s002.xlsx]

## Sheet: Sheet1
Include studies	AUC	OR	Lower limit	Upper limit
Erica et al	/
Tang QY et al	0.930(95%CI:0.912-0.946)	0.93	0.912	0.946
Tao Y et al	0.950(95%CI:0.917- 0.996)	0.95	0.917	0.996
Hirotaka et al	/
Hao QY et al	Development group:0.859(95%CI:0.804-0.914) validation group:0.876(95%CI:0.813-0.940)	0.859	0.804	0.914
		0.867	0.813	0.94
Guo J et al	Development group:0.798(95% validation group:0.745（95%CI：0.712-0.844）	0.798	0.734	0.869
		0.745	0.712	0.844
Li W et al	0.889(95% CI: 0.771–0.839)	0.889	0.771	0.839
Yu QQ et al	Development group:0.860(95% CI:0.799-0.922) validation group：0.845(95%CI：0.756~0.934)	0.86	0.799	0.922
		0.845	0.756	0.934
